# Supplementary material for: Targeting Glucosylceramide Synthase: Innovative Drug Repurposing Strategies for Lysosomal Diseases
Source: Int J Mol Sci. 2025 Feb 28;26(5):2195. doi: 10.3390/ijms26052195 (PMC11900012; doi:10.3390/ijms26052195)
Supplement: Supplementary file 1 [file ijms-26-02195-s001.zip]

Archive with 1 entries (1 files):
- ijms-3450970-supplementary.pdf
